# Supplementary material for: Effect Sizes of Cognitive and Locomotive Behavior Tests in the 5XFAD-J Mouse Model of Alzheimer’s Disease
Source: Int J Mol Sci. 2023 Oct 11;24(20):15064. doi: 10.3390/ijms242015064 (PMC10606448; doi:10.3390/ijms242015064)
Supplement: Supplementary file 1 [file ijms-24-15064-s001.zip]

Archive with 1 entries (1 files):
- ijms-2600763-supplementary.pdf
